# Supplementary material for: Characterization, dissolution and solubility of the hydroxypyromorphite–hydroxyapatite solid solution [(PbxCa1−x)5(PO4)3OH] at 25 °C and pH 2–9
Source: Geochem Trans. 2016 May 6;17:2. doi: 10.1186/s12932-016-0034-8 (PMC4858909; doi:10.1186/s12932-016-0034-8)
Supplement: Supplementary file 2 — 10.1186/s12932-016-0034-8 Supplementary data—Change of the solution Pb/(Pb+Ca) molar ratios with time for the hydroxypyromorphite–hydroxyapatite solid solution [(PbxCa1−x)5(PO4)3(OH)] at 25 ˚C and an initial pH of 2.00, 5.60 and 9.00. [file 12932_2016_34_MOESM2_ESM.xlsx]

## Sheet: Dissolution at pH=2
Sample No.	Solution		Dissolution Time (h)		Pb-Ca-HAP-00-2	Pb-Ca-HAP-01-2	Pb-Ca-HAP-02-2	Pb-Ca-HAP-03-2	Pb-Ca-HAP-04-2	Pb-Ca-HAP-05-2	Pb-Ca-HAP-06-2	Pb-Ca-HAP-07-2	Pb-Ca-HAP-08-2	Pb-Ca-HAP-09-2	Pb-Ca-HAP-10-2	Solution Pb/(Pb+Ca) (mol)
Cd-Ca-HAP-00-2-25oC	1		1		0
	2		3		0
	3		6		0
	4		12		0
	5		24		0
	6		48		0
	7		72		0
	8		120		0
	9		240		0
	10		360		0
	11		480		0
	12		720		0
	13		1080		0
	14		1440		0
	15		1800		0
	16		2160		0
	17		2880		0
	18		3600		0
	19		4320		0
	20		5040		0
	21		5760		0
	22		7200		0
Cd-Ca-HAP-01-2	1		1			0.122975
	2		3			0.104814
	3		6			0.0779121
	4		12			0.0418156
	5		24			0.0168355
	6		48			0.0171953
	7		72			0.00581312
	8		120			0.0125583
	9		240			0.00359176
	10		360			0.00301266
	11		480			0.00310822
	12		720			0.000224339
	13		1080			0.000164836
	14		1440			0.000211658
	15		1800			0.000150854
	16		2160			0.000219708
	17		2880			0.000212731
	18		3600			0.00017664
	19		4320			0.000161724
	20		5040			0.000139644
	21		5760			0.000155366
	22		7200			0.00014882
Cd-Ca-HAP-02-2	1		1				0.199642
	2		3				0.124985
	3		6				0.102899
	4		12				0.0622851
	5		24				0.0216672
	6		48				0.0117088
	7		72				0.00704417
	8		120				0.00813985
	9		240				0.00380634
	10		360				0.00315152
	11		480				0.00309709
	12		720				0.000202438
	13		1080				0.000161953
	14		1440				0.000155784
	15		1800				0.000152626
	16		2160				0.000227509
	17		2880				0.000239203
	18		3600				0.000219804
	19		4320				0.000219423
	20		5040				0.000223947
	21		5760				0.000250884
	22		7200				0.00022989
Cd-Ca-HAP-03-2	1		1					0.29296
	2		3					0.260003
	3		6					0.180132
	4		12					0.0828525
	5		24					0.0503998
	6		48					0.0351202
	7		72					0.011309
	8		120					0.0126905
	9		240					0.00365358
	10		360					0.00329447
	11		480					0.00320497
	12		720					0.000224297
	13		1080					0.00017006
	14		1440					0.000169258
	15		1800					0.000140412
	16		2160					0.000222362
	17		2880					0.000239094
	18		3600					0.00025646
	19		4320					0.0002616
	20		5040					0.000224847
	21		5760					0.00025803
	22		7200					0.000257884
Cd-Ca-HAP-04-2	1		1						0.388721
	2		3						0.338661
	3		6						0.289857
	4		12						0.245128
	5		24						0.0317714
	6		48						0.0378672
	7		72						0.0238611
	8		120						0.0163142
	9		240						0.00489017
	10		360						0.00362436
	11		480						0.00318809
	12		720						0.000228929
	13		1080						0.000116761
	14		1440						0.000162218
	15		1800						0.000154501
	16		2160						0.000244913
	17		2880						0.000253116
	18		3600						0.000234447
	19		4320						0.000236436
	20		5040						0.000229399
	21		5760						0.000228755
	22		7200						0.000230043
Cd-Ca-HAP-05-2	1		1							0.487353
	2		3							0.432686
	3		6							0.37688
	4		12							0.325088
	5		24							0.0344909
	6		48							0.0259768
	7		72							0.0168371
	8		120							0.00754608
	9		240							0.00444268
	10		360							0.00385262
	11		480							0.00360023
	12		720							0.000357117
	13		1080							0.000292168
	14		1440							0.000285674
	15		1800							0.000277835
	16		2160							0.000400807
	17		2880							0.000391066
	18		3600							0.00036234
	19		4320							0.000362543
	20		5040							0.000348094
	21		5760							0.000354742
	22		7200							0.000353656
Cd-Ca-HAP-06-2	1		1								0.592575
	2		3								0.317162
	3		6								0.304601
	4		12								0.240621
	5		24								0.105788
	6		48								0.0328854
	7		72								0.00997828
	8		120								0.0107206
	9		240								0.00430492
	10		360								0.00412618
	11		480								0.00397321
	12		720								0.000628512
	13		1080								0.000590826
	14		1440								0.000578083
	15		1800								0.000560009
	16		2160								0.000825927
	17		2880								0.000786353
	18		3600								0.000742987
	19		4320								0.000705552
	20		5040								0.000708345
	21		5760								0.000742021
	22		7200								0.000726168
Cd-Ca-HAP-07-2	1		1									0.68049
	2		3									0.380614
	3		6									0.309809
	4		12									0.187918
	5		24									0.115339
	6		48									0.0520517
	7		72									0.022731
	8		120									0.00947451
	9		240									0.00245066
	10		360									0.00198738
	11		480									0.00192223
	12		720									0.000324806
	13		1080									0.000267969
	14		1440									0.000275536
	15		1800									0.000269597
	16		2160									0.000382289
	17		2880									0.000375009
	18		3600									0.000375551
	19		4320									0.000376441
	20		5040									0.000362056
	21		5760									0.000372016
	22		7200									0.000375118
Cd-Ca-HAP-08-2	1		1										0.790234
	2		3										0.651696
	3		6										0.536031
	4		12										0.365284
	5		24										0.188667
	6		48										0.1354
	7		72										0.130412
	8		120										0.0270365
	9		240										0.00401202
	10		360										0.00279969
	11		480										0.00275301
	12		720										0.000836197
	13		1080										0.000673529
	14		1440										0.000650953
	15		1800										0.000684565
	16		2160										0.000998772
	17		2880										0.000870233
	18		3600										0.000814208
	19		4320										0.00088596
	20		5040										0.000846299
	21		5760										0.000794049
	22		7200										0.000832048
Cd-Ca-HAP-09-2	1		1											0.898763
	2		3											0.835764
	3		6											0.852909
	4		12											0.746293
	5		24											0.682088
	6		48											0.680134
	7		72											0.615662
	8		120											0.602615
	9		240											0.617685
	10		360											0.576644
	11		480											0.528794
	12		720											0.481781
	13		1080											0.421624
	14		1440											0.411313
	15		1800											0.354005
	16		2160											0.339771
	17		2880											0.250974
	18		3600											0.127477
	19		4320											0.0477032
	20		5040											0.0219673
	21		5760											0.0219151
	22		7200											0.0252929
Cd-Ca-HAP-10-2-25oC	1		1												1
	2		3												1
	3		6												1
	4		12												1
	5		24												1
	6		48												1
	7		72												1
	8		120												1
	9		240												1
	10		360												1
	11		480												1
	12		720												1
	13		1080												1
	14		1440												1
	15		1800												1
	16		2160												1
	17		2880												1
	18		3600												1
	19		4320												1
	20		5040												1
	21		5760												1
	22		7200												1

## Sheet: pH=5.6
Sample No.	Solution	Dissolution Time (h)		Pb-Ca-HAP-00-6	Pb-Ca-HAP-01-6	Pb-Ca-HAP-02-6	Pb-Ca-HAP-03-6	Pb-Ca-HAP-04-6	Pb-Ca-HAP-05-6	Pb-Ca-HAP-06-6	Pb-Ca-HAP-07-6	Pb-Ca-HAP-08-6	Pb-Ca-HAP-09-6	Pb-Ca-HAP-10-6	Solution Pb/(Pb+Ca) (mmol)
Cd-Ca-HAP-00-2-25oC	1	1		0
	2	3		0
	3	6		0
	4	12		0
	5	24		0
	6	48		0
	7	72		0
	8	120		0
	9	240		0
	10	360		0
	11	480		0
	12	720		0
	13	1080		0
	14	1440		0
	15	1800		0
	16	2160		0
	17	2880		0
	18	3600		0
	19	4320		0
	20	5040		0
	21	5760		0
	22	7200		0
Cd-Ca-HAP-01-2	1	1			0.000244706
	2	3			0.000192132
	3	6			0.000317794
	4	12			0.000179495
	5	24			0.00021576
	6	48			7.04683e-05
	7	72			0.000147626
	8	120			9.70097e-05
	9	240			3.47027e-05
	10	360			6.98925e-05
	11	480			0.000106513
	12	720			0.00012863
	13	1080			7.10442e-05
	14	1440			5.52023e-05
	15	1800			6.96854e-05
	16	2160			3.72837e-05
	17	2880			4.45519e-05
	18	3600			3.25198e-05
	19	4320			5.59805e-05
	20	5040			7.58145e-05
	21	5760			5.80246e-05
	22	7200			5.82457e-05
Cd-Ca-HAP-02-2	1	1				0.000685698
	2	3				0.000414014
	3	6				0.000346229
	4	12				0.000417779
	5	24				0.000358745
	6	48				0.000285699
	7	72				0.000159255
	8	120				0.000180511
	9	240				0.0001746
	10	360				0.000155192
	11	480				0.000154231
	12	720				0.000157149
	13	1080				0.000242023
	14	1440				0.000200339
	15	1800				0.000114154
	16	2160				2.09456e-05
	17	2880				0.000381693
	18	3600				0.000169543
	19	4320				0.000102118
	20	5040				0.000102689
	21	5760				0.000124765
	22	7200				0.000103083
Cd-Ca-HAP-03-2	1	1					0.000339126
	2	3					0.000262006
	3	6					0.000379611
	4	12					0.000134431
	5	24					0.000451852
	6	48					0.000224449
	7	72					0.000102845
	8	120					0.000136769
	9	240					0.000151782
	10	360					0.000126362
	11	480					0.000226207
	12	720					0.000124091
	13	1080					0.000191424
	14	1440					0.000206049
	15	1800					0.000154476
	16	2160					1.75573e-05
	17	2880					1.71236e-05
	18	3600					2.3458e-05
	19	4320					6.47135e-05
	20	5040					6.28369e-05
	21	5760					6.22819e-05
	22	7200					6.20261e-05
Cd-Ca-HAP-04-2	1	1						0.000474208
	2	3						0.000232827
	3	6						0.00251324
	4	12						0.000229583
	5	24						0.000306072
	6	48						0.000221258
	7	72						0.000136432
	8	120						7.1712e-05
	9	240						8.87306e-05
	10	360						0.000133474
	11	480						0.00014261
	12	720						0.000170251
	13	1080						0.000295796
	14	1440						0.00018095
	15	1800						0.000179125
	16	2160						2.09249e-05
	17	2880						7.17589e-05
	18	3600						0.000123591
	19	4320						7.0631e-05
	20	5040						8.25836e-05
	21	5760						8.9101e-05
	22	7200						8.59265e-05
Cd-Ca-HAP-05-2	1	1							0.00213718
	2	3							0.000719473
	3	6							0.000303377
	4	12							0.000939556
	5	24							0.000485631
	6	48							0.000167673
	7	72							0.000243207
	8	120							0.000192105
	9	240							0.000139036
	10	360							8.09959e-05
	11	480							0.000509895
	12	720							0.000114794
	13	1080							0.000185394
	14	1440							0.000196488
	15	1800							0.000147788
	16	2160							5.79049e-05
	17	2880							1.40967e-05
	18	3600							4.85461e-05
	19	4320							5.46284e-05
	20	5040							6.20533e-05
	21	5760							7.35275e-05
	22	7200							6.47742e-05
Cd-Ca-HAP-06-2	1	1								0.000783648
	2	3								0.000789673
	3	6								0.000293174
	4	12								0.000251252
	5	24								0.000358144
	6	48								0.000359092
	7	72								0.000209388
	8	120								0.000370322
	9	240								0.000141545
	10	360								0.000276645
	11	480								0.000333142
	12	720								0.000361727
	13	1080								0.000500391
	14	1440								0.000220265
	15	1800								0.000302266
	16	2160								5.5237e-05
	17	2880								0.000103512
	18	3600								8.56794e-05
	19	4320								8.58001e-05
	20	5040								7.38047e-05
	21	5760								0.000128967
	22	7200								0.000127114
Cd-Ca-HAP-07-2	1	1									0.00236242
	2	3									0.00191974
	3	6									0.000856497
	4	12									0.00128245
	5	24									0.000996168
	6	48									0.000468066
	7	72									0.000505713
	8	120									0.000572179
	9	240									0.000364344
	10	360									0.000363443
	11	480									0.000479744
	12	720									0.000922802
	13	1080									0.000334327
	14	1440									0.000366009
	15	1800									0.000376108
	16	2160									0.0004388
	17	2880									0.000357674
	18	3600									0.000343334
	19	4320									0.000371447
	20	5040									0.000370638
	21	5760									0.000405146
	22	7200									0.000392888
Cd-Ca-HAP-08-2	1	1										0.0250499
	2	3										0.00579509
	3	6										0.0028712
	4	12										0.00192154
	5	24										0.00126812
	6	48										0.000923121
	7	72										0.000854149
	8	120										0.000914589
	9	240										0.000842636
	10	360										0.000566237
	11	480										0.000823674
	12	720										0.000944098
	13	1080										0.000648172
	14	1440										0.000762524
	15	1800										0.000761215
	16	2160										0.000724938
	17	2880										0.000687917
	18	3600										0.000653677
	19	4320										0.000671636
	20	5040										0.000619755
	21	5760										0.000632373
	22	7200										0.000640338
Cd-Ca-HAP-09-2	1	1											0.0031643
	2	3											0.0105043
	3	6											0.00752606
	4	12											0.0117699
	5	24											0.00605637
	6	48											0.00166782
	7	72											0.00106499
	8	120											0.00195442
	9	240											0.00158641
	10	360											0.00168755
	11	480											0.00253899
	12	720											0.000381772
	13	1080											0.00120361
	14	1440											0.0010847
	15	1800											0.000723643
	16	2160											0.00150771
	17	2880											0.000514173
	18	3600											0.000905602
	19	4320											0.00093369
	20	5040											0.00075905
	21	5760											0.000962779
	22	7200											0.000772815
Cd-Ca-HAP-10-2-25oC	1	1												1
	2	3												1
	3	6												1
	4	12												1
	5	24												1
	6	48												1
	7	72												1
	8	120												1
	9	240												1
	10	360												1
	11	480												1
	12	720												1
	13	1080												1
	14	1440												1
	15	1800												1
	16	2160												1
	17	2880												1
	18	3600												1
	19	4320												1
	20	5040												1
	21	5760												1
	22	7200												1

## Sheet: pH=9
Sample No.	Solution	Dissolution Time (h)		Cd-Ca-HAP-00-9	Cd-Ca-HAP-01-9	Cd-Ca-HAP-02-9	Cd-Ca-HAP-03-9	Cd-Ca-HAP-04-9	Cd-Ca-HAP-05-9	Cd-Ca-HAP-06-9	Cd-Ca-HAP-07-9	Cd-Ca-HAP-08-9	Cd-Ca-HAP-09-9	Cd-Ca-HAP-10-9	Solution Pb/(Pb+Ca) (mmol)
Cd-Ca-HAP-00-2-25oC	1	1		0
	2	3		0
	3	6		0
	4	12		0
	5	24		0
	6	48		0
	7	72		0
	8	120		0
	9	240		0
	10	360		0
	11	480		0
	12	720		0
	13	1080		0
	14	1440		0
	15	1800		0
	16	2160		0
	17	2880		0
	18	3600		0
	19	4320		0
	20	5040		0
	21	5760		0
	22	7200		0
Cd-Ca-HAP-01-2	1	1			0.00040747
	2	3			0.000474005
	3	6			0.000731755
	4	12			0.00276814
	5	24			0.000532946
	6	48			0.000690351
	7	72			0.000235218
	8	120			0.000581204
	9	240			0.00032925
	10	360			0.000260229
	11	480			0.00052131
	12	720			0.000217858
	13	1080			0.000258907
	14	1440			0.000160357
	15	1800			0.000130802
	16	2160			2.4144e-06
	17	2880			4.1306e-06
	18	3600			5.24592e-05
	19	4320			6.3291e-05
	20	5040			5.79798e-05
	21	5760			5.23733e-05
	22	7200			5.35096e-05
Cd-Ca-HAP-02-2	1	1				0.000186207
	2	3				0.000649309
	3	6				0.000643493
	4	12				0.00178415
	5	24				0.000552166
	6	48				0.000925052
	7	72				0.000493315
	8	120				0.000434421
	9	240				0.000431756
	10	360				0.000620197
	11	480				0.000882943
	12	720				0.000152762
	13	1080				0.000184106
	14	1440				0.000204036
	15	1800				0.000629758
	16	2160				5.25965e-05
	17	2880				9.27549e-06
	18	3600				9.53782e-05
	19	4320				8.50318e-05
	20	5040				8.58554e-05
	21	5760				8.69266e-05
	22	7200				8.57381e-05
Cd-Ca-HAP-03-2	1	1					0.000212037
	2	3					0.00132323
	3	6					0.000691065
	4	12					0.000834589
	5	24					0.000639128
	6	48					0.000587756
	7	72					0.00119306
	8	120					0.000464328
	9	240					0.000986947
	10	360					0.00052739
	11	480					0.000332863
	12	720					0.000167191
	13	1080					0.000120507
	14	1440					7.17767e-05
	15	1800					0.000441057
	16	2160					3.28726e-05
	17	2880					1.90534e-05
	18	3600					1.87543e-05
	19	4320					2.13262e-05
	20	5040					2.09192e-05
	21	5760					2.238e-05
	22	7200					2.22299e-05
Cd-Ca-HAP-04-2	1	1						0.000378373
	2	3						0.0013732
	3	6						0.000809358
	4	12						0.00108844
	5	24						0.00214621
	6	48						0.000562221
	7	72						0.00166645
	8	120						0.00101614
	9	240						0.000158101
	10	360						0.000396191
	11	480						8.81868e-05
	12	720						0.00013526
	13	1080						0.000184787
	14	1440						0.000119924
	15	1800						0.000141655
	16	2160						0.000182709
	17	2880						5.31752e-05
	18	3600						3.83344e-05
	19	4320						5.48861e-05
	20	5040						5.8521e-05
	21	5760						5.72173e-05
	22	7200						5.77412e-05
Cd-Ca-HAP-05-2	1	1							0.00345918
	2	3							0.00130619
	3	6							0.00126095
	4	12							0.00093676
	5	24							0.000619291
	6	48							0.000375508
	7	72							0.00113368
	8	120							0.000335247
	9	240							0.000461907
	10	360							0.000438623
	11	480							0.000190216
	12	720							0.0001288
	13	1080							9.72837e-05
	14	1440							0.000280231
	15	1800							9.82048e-05
	16	2160							3.51034e-05
	17	2880							2.87669e-05
	18	3600							7.07277e-05
	19	4320							9.40506e-05
	20	5040							9.83769e-05
	21	5760							0.000111665
	22	7200							9.41605e-05
Cd-Ca-HAP-06-2	1	1								0.000933237
	2	3								0.000978795
	3	6								0.0011689
	4	12								0.00138908
	5	24								0.000832186
	6	48								0.000422532
	7	72								0.000688761
	8	120								0.000550907
	9	240								0.000713526
	10	360								0.000524891
	11	480								0.000824116
	12	720								0.000289376
	13	1080								7.90423e-05
	14	1440								0.000264293
	15	1800								0.000386042
	16	2160								7.04283e-05
	17	2880								4.74564e-06
	18	3600								4.99959e-05
	19	4320								0.000128183
	20	5040								9.47686e-05
	21	5760								0.000104451
	22	7200								0.000118896
Cd-Ca-HAP-07-2	1	1									0.00121488
	2	3									0.00247837
	3	6									0.00221664
	4	12									0.00142286
	5	24									0.000739948
	6	48									0.000494214
	7	72									0.000284158
	8	120									0.000883575
	9	240									0.000417591
	10	360									0.000608115
	11	480									0.000380767
	12	720									0.000370277
	13	1080									0.000290704
	14	1440									0.000395189
	15	1800									0.00036029
	16	2160									0.000190472
	17	2880									0.000289571
	18	3600									0.000581806
	19	4320									0.000663662
	20	5040									0.000641348
	21	5760									0.000594405
	22	7200									0.000583061
Cd-Ca-HAP-08-2	1	1										0.000342073
	2	3										0.00160486
	3	6										0.00572046
	4	12										0.00141907
	5	24										0.00100212
	6	48										0.000721687
	7	72										0.000877105
	8	120										0.00115635
	9	240										0.00125957
	10	360										0.000656258
	11	480										0.00047547
	12	720										0.000430231
	13	1080										0.000606697
	14	1440										0.000708621
	15	1800										0.000700492
	16	2160										0.00049995
	17	2880										0.000580705
	18	3600										0.00091447
	19	4320										0.00117002
	20	5040										0.000931837
	21	5760										0.000959747
	22	7200										0.000908975
Cd-Ca-HAP-09-2	1	1											0.000567947
	2	3											0.000671348
	3	6											0.00131057
	4	12											0.00247831
	5	24											0.00152377
	6	48											0.00190558
	7	72											0.00420191
	8	120											0.0113548
	9	240											0.00877782
	10	360											0.00208452
	11	480											0.00102065
	12	720											0.00148849
	13	1080											0.000613775
	14	1440											0.00936928
	15	1800											0.0121902
	16	2160											1.98887e-05
	17	2880											4.4525e-05
	18	3600											0.000124781
	19	4320											0.00103853
	20	5040											0.000456797
	21	5760											0.000826788
	22	7200											0.0010595
Cd-Ca-HAP-10-2-25oC	1	1												1
	2	3												1
	3	6												1
	4	12												1
	5	24												1
	6	48												1
	7	72												1
	8	120												1
	9	240												1
	10	360												1
	11	480												1
	12	720												1
	13	1080												1
	14	1440												1
	15	1800												1
	16	2160												1
	17	2880												1
	18	3600												1
	19	4320												1
	20	5040												1
	21	5760												1
	22	7200												1
